# Supplementary material for: Identification of immune‐enhanced molecular subtype associated with BRCA1 mutations, immune checkpoints and clinical outcome in ovarian carcinoma
Source: J Cell Mol Med. 2020 Jan 29;24(5):2819–31. doi: 10.1111/jcmm.14830 (PMC7077593; doi:10.1111/jcmm.14830)
Supplement: Supplementary file 3 [file JCMM-24-2819-s003.csv]

ID	Description	GeneRatio	BgRatio	pvalue	p.adjust	qvalue	geneID	Count	module
hsa04612	Antigen processing and presentation	34/97	77/7528	4.66E-46	4.33E-44	2.35E-44	KIR2DL1/KIR2DS4/HLA-DQA1/HLA-DQA2/KLRC1/IFNG/HLA-DOB/KLRC3/HLA-DRB5/CD8A/KIR2DL4/HLA-F/TAP1/B2M/HLA-B/HLA-E/HLA-DPA1/HLA-DRA/HLA-A/HLA-C/HLA-DPB1/KLRD1/HLA-DRB1/CD74/TAP2/HLA-DMB/HLA-DMA/CIITA/KIR3DL2/KLRC2/KLRC4/HLA-DQB1/HLA-DOA/KIR3DL1	34	brown
hsa05332	Graft-versus-host disease	27/97	41/7528	5.58E-43	2.60E-41	1.41E-41	KIR2DL1/GZMB/HLA-DQA1/HLA-DQA2/KLRC1/IFNG/HLA-DOB/IL2/HLA-DRB5/FASLG/PRF1/HLA-F/HLA-B/HLA-E/HLA-DPA1/HLA-DRA/HLA-A/HLA-C/HLA-DPB1/KLRD1/HLA-DRB1/HLA-DMB/HLA-DMA/KIR3DL2/HLA-DQB1/HLA-DOA/KIR3DL1	27	brown
hsa05330	Allograft rejection	24/97	38/7528	1.72E-37	5.35E-36	2.91E-36	GZMB/HLA-DQA1/HLA-DQA2/IFNG/HLA-DOB/IL2/HLA-DRB5/FASLG/PRF1/HLA-F/CD40LG/HLA-B/HLA-E/HLA-DPA1/HLA-DRA/HLA-A/HLA-C/HLA-DPB1/HLA-DRB1/HLA-DMB/HLA-DMA/CD40/HLA-DQB1/HLA-DOA	24	brown
hsa04940	Type I diabetes mellitus	23/97	43/7528	1.64E-33	3.81E-32	2.07E-32	GZMB/HLA-DQA1/HLA-DQA2/IFNG/HLA-DOB/IL2/HLA-DRB5/LTA/FASLG/PRF1/HLA-F/HLA-B/HLA-E/HLA-DPA1/HLA-DRA/HLA-A/HLA-C/HLA-DPB1/HLA-DRB1/HLA-DMB/HLA-DMA/HLA-DQB1/HLA-DOA	23	brown
hsa05320	Autoimmune thyroid disease	24/97	53/7528	1.21E-32	2.25E-31	1.22E-31	GZMB/HLA-DQA1/HLA-DQA2/HLA-DOB/IL2/HLA-DRB5/FASLG/PRF1/HLA-F/CD40LG/CTLA4/HLA-B/HLA-E/HLA-DPA1/HLA-DRA/HLA-A/HLA-C/HLA-DPB1/HLA-DRB1/HLA-DMB/HLA-DMA/CD40/HLA-DQB1/HLA-DOA	24	brown
hsa04650	Natural killer cell mediated cytotoxicity	30/97	131/7528	1.96E-30	3.04E-29	1.65E-29	KIR2DL1/GZMB/KIR2DS4/KLRC1/IFNG/KLRC3/FASLG/CD247/PRF1/ITGAL/RAC2/CD48/KIR2DL4/NCR3/ZAP70/LCK/CD244/HLA-B/HLA-E/SH2D1A/HLA-A/HLA-C/KLRD1/KLRK1/KLRC4-KLRK1/SH2D1B/NCR1/KIR3DL2/KLRC2/KIR3DL1	30	brown
hsa04672	Intestinal immune network for IgA production	21/97	49/7528	6.07E-28	8.06E-27	4.38E-27	TNFRSF17/HLA-DQA1/HLA-DQA2/TNFRSF13B/HLA-DOB/IL2/HLA-DRB5/ICOS/TNFSF13B/CD40LG/HLA-DPA1/HLA-DRA/HLA-DPB1/HLA-DRB1/IL15/HLA-DMB/IL15RA/HLA-DMA/CD40/HLA-DQB1/HLA-DOA	21	brown
hsa05416	Viral myocarditis	22/97	59/7528	1.30E-27	1.51E-26	8.19E-27	HLA-DQA1/HLA-DQA2/HLA-DOB/HLA-DRB5/PRF1/ITGAL/RAC2/HLA-F/CD40LG/HLA-B/HLA-E/HLA-DPA1/HLA-DRA/HLA-A/HLA-C/HLA-DPB1/HLA-DRB1/HLA-DMB/HLA-DMA/CD40/HLA-DQB1/HLA-DOA	22	brown
hsa04658	Th1 and Th2 cell differentiation	24/97	92/7528	8.67E-26	8.96E-25	4.87E-25	HLA-DQA1/HLA-DQA2/IFNG/CD3D/HLA-DOB/IL2/HLA-DRB5/CD3E/IL2RB/CD247/IL2RG/IL12RB1/CD3G/ZAP70/LCK/HLA-DPA1/HLA-DRA/HLA-DPB1/HLA-DRB1/STAT1/HLA-DMB/HLA-DMA/HLA-DQB1/HLA-DOA	24	brown
hsa04659	Th17 cell differentiation	25/97	107/7528	1.53E-25	1.43E-24	7.75E-25	HLA-DQA1/HLA-DQA2/IFNG/CD3D/HLA-DOB/IL2/HLA-DRB5/CD3E/IL2RB/CD247/IL2RG/IL12RB1/CD3G/IL21R/ZAP70/LCK/HLA-DPA1/HLA-DRA/HLA-DPB1/HLA-DRB1/STAT1/HLA-DMB/HLA-DMA/HLA-DQB1/HLA-DOA	25	brown
hsa05166	Human T-cell leukemia virus 1 infection	30/97	219/7528	2.04E-23	1.73E-22	9.39E-23	HLA-DQA1/HLA-DQA2/CD3D/HLA-DOB/IL2/HLA-DRB5/CD3E/IL2RB/LTA/IL2RG/ITGAL/CD3G/HLA-F/LCK/B2M/HLA-B/HLA-E/HLA-DPA1/HLA-DRA/HLA-A/HLA-C/HLA-DPB1/HLA-DRB1/IL15/HLA-DMB/IL15RA/HLA-DMA/CD40/HLA-DQB1/HLA-DOA	30	brown
hsa05169	Epstein-Barr virus infection	28/97	201/7528	4.97E-22	3.85E-21	2.09E-21	HLA-DQA1/HLA-DQA2/CD3D/HLA-DOB/HLA-DRB5/CD3E/CD247/ITGAL/CD3G/HLA-F/CXCL10/TAP1/B2M/HLA-B/HLA-E/HLA-DPA1/HLA-DRA/HLA-A/HLA-C/HLA-DPB1/HLA-DRB1/TAP2/STAT1/HLA-DMB/HLA-DMA/CD40/HLA-DQB1/HLA-DOA	28	brown
hsa05168	Herpes simplex infection	27/97	185/7528	8.69E-22	6.21E-21	3.38E-21	HLA-DQA1/HLA-DQA2/CCL5/IFNG/HLA-DOB/HLA-DRB5/LTA/FASLG/HLA-F/TAP1/HLA-B/HLA-E/HLA-DPA1/HLA-DRA/HLA-A/HLA-C/HLA-DPB1/HLA-DRB1/IL15/CD74/TAP2/STAT1/HLA-DMB/HLA-DMA/HLA-DQB1/TLR3/HLA-DOA	27	brown
hsa05321	Inflammatory bowel disease (IBD)	19/97	65/7528	1.49E-21	9.92E-21	5.39E-21	HLA-DQA1/HLA-DQA2/IFNG/HLA-DOB/IL2/HLA-DRB5/IL2RG/IL12RB1/IL21R/IL18RAP/HLA-DPA1/HLA-DRA/HLA-DPB1/HLA-DRB1/STAT1/HLA-DMB/HLA-DMA/HLA-DQB1/HLA-DOA	19	brown
hsa04514	Cell adhesion molecules (CAMs)	24/97	144/7528	8.76E-21	5.43E-20	2.95E-20	HLA-DQA1/HLA-DQA2/HLA-DOB/PDCD1/HLA-DRB5/ITGAL/ICOS/CD8A/HLA-F/CD40LG/CTLA4/HLA-B/HLA-E/HLA-DPA1/HLA-DRA/HLA-A/HLA-C/HLA-DPB1/HLA-DRB1/HLA-DMB/HLA-DMA/CD40/HLA-DQB1/HLA-DOA	24	brown
hsa04060	Cytokine-cytokine receptor interaction	31/97	294/7528	9.88E-21	5.74E-20	3.12E-20	CXCL13/TNFRSF17/CCL5/CXCL11/CXCL9/XCL2/IFNG/TNFRSF13B/IL2/IL2RB/LTA/CCR5/FASLG/IL2RG/IL12RB1/IL21R/TNFSF13B/CXCR3/CXCL10/IL18RAP/CD40LG/CXCR6/CCL4/IL9R/CCL8/IL15/IL15RA/XCR1/CCR4/CCR7/CD40	31	brown
hsa05310	Asthma	14/97	31/7528	2.92E-19	1.60E-18	8.69E-19	HLA-DQA1/HLA-DQA2/HLA-DOB/HLA-DRB5/CD40LG/HLA-DPA1/HLA-DRA/HLA-DPB1/HLA-DRB1/HLA-DMB/HLA-DMA/CD40/HLA-DQB1/HLA-DOA	14	brown
hsa05340	Primary immunodeficiency	14/97	37/7528	6.32E-18	3.27E-17	1.78E-17	CD79A/TNFRSF13B/CD3D/CD3E/IL2RG/ICOS/CD8A/TAP1/ZAP70/CD40LG/LCK/TAP2/CIITA/CD40	14	brown
hsa05323	Rheumatoid arthritis	18/97	91/7528	4.13E-17	2.02E-16	1.10E-16	HLA-DQA1/HLA-DQA2/CCL5/IFNG/HLA-DOB/HLA-DRB5/ITGAL/TNFSF13B/CTLA4/HLA-DPA1/HLA-DRA/HLA-DPB1/HLA-DRB1/IL15/HLA-DMB/HLA-DMA/HLA-DQB1/HLA-DOA	18	brown
hsa05145	Toxoplasmosis	18/97	113/7528	2.36E-15	1.10E-14	5.96E-15	HLA-DQA1/HLA-DQA2/IFNG/HLA-DOB/HLA-DRB5/CCR5/CD40LG/HLA-DPA1/HLA-DRA/HLA-DPB1/HLA-DRB1/STAT1/HLA-DMB/HLA-DMA/CIITA/CD40/HLA-DQB1/HLA-DOA	18	brown
hsa04640	Hematopoietic cell lineage	17/97	97/7528	2.87E-15	1.27E-14	6.90E-15	HLA-DQA1/HLA-DQA2/CD3D/HLA-DOB/HLA-DRB5/CD3E/CD3G/CD8A/HLA-DPA1/HLA-DRA/HLA-DPB1/HLA-DRB1/IL9R/HLA-DMB/HLA-DMA/HLA-DQB1/HLA-DOA	17	brown
hsa04145	Phagosome	19/97	152/7528	3.68E-14	1.55E-13	8.45E-14	HLA-DQA1/HLA-DQA2/HLA-DOB/HLA-DRB5/HLA-F/TAP1/HLA-B/HLA-E/HLA-DPA1/HLA-DRA/HLA-A/HLA-C/HLA-DPB1/HLA-DRB1/TAP2/HLA-DMB/HLA-DMA/HLA-DQB1/HLA-DOA	19	brown
hsa05140	Leishmaniasis	14/97	74/7528	3.21E-13	1.26E-12	6.87E-13	HLA-DQA1/HLA-DQA2/IFNG/HLA-DOB/HLA-DRB5/HLA-DPA1/HLA-DRA/HLA-DPB1/HLA-DRB1/STAT1/HLA-DMB/HLA-DMA/HLA-DQB1/HLA-DOA	14	brown
hsa05164	Influenza A	19/97	171/7528	3.26E-13	1.26E-12	6.87E-13	HLA-DQA1/HLA-DQA2/CCL5/IFNG/HLA-DOB/HLA-DRB5/FASLG/CXCL10/HLA-DPA1/HLA-DRA/HLA-DPB1/HLA-DRB1/STAT1/HLA-DMB/HLA-DMA/CIITA/HLA-DQB1/TLR3/HLA-DOA	19	brown
hsa04660	T cell receptor signaling pathway	15/97	101/7528	1.78E-12	6.62E-12	3.59E-12	IFNG/CD3D/PDCD1/IL2/CD3E/CD247/ITK/ICOS/CD3G/CD8A/GRAP2/ZAP70/CD40LG/LCK/CTLA4	15	brown
hsa05150	Staphylococcus aureus infection	13/97	68/7528	2.08E-12	7.43E-12	4.03E-12	HLA-DQA1/HLA-DQA2/HLA-DOB/HLA-DRB5/ITGAL/HLA-DPA1/HLA-DRA/HLA-DPB1/HLA-DRB1/HLA-DMB/HLA-DMA/HLA-DQB1/HLA-DOA	13	brown
hsa05322	Systemic lupus erythematosus	15/97	133/7528	1.04E-10	3.59E-10	1.95E-10	HLA-DQA1/HLA-DQA2/IFNG/HLA-DOB/HLA-DRB5/CD40LG/HLA-DPA1/HLA-DRA/HLA-DPB1/HLA-DRB1/HLA-DMB/HLA-DMA/CD40/HLA-DQB1/HLA-DOA	15	brown
hsa04062	Chemokine signaling pathway	17/97	190/7528	2.16E-10	7.17E-10	3.90E-10	CXCL13/CCL5/CXCL11/CXCL9/XCL2/CCR5/ITK/RAC2/CXCR3/CXCL10/CXCR6/CCL4/CCL8/STAT1/XCR1/CCR4/CCR7	17	brown
hsa05152	Tuberculosis	16/97	179/7528	7.90E-10	2.53E-09	1.38E-09	HLA-DQA1/HLA-DQA2/IFNG/HLA-DOB/HLA-DRB5/HLA-DPA1/HLA-DRA/HLA-DPB1/HLA-DRB1/CD74/STAT1/HLA-DMB/HLA-DMA/CIITA/HLA-DQB1/HLA-DOA	16	brown
hsa05170	Human immunodeficiency virus 1 infection	17/97	212/7528	1.20E-09	3.72E-09	2.02E-09	CD3D/CD3E/CCR5/FASLG/CD247/CD3G/RAC2/APOBEC3H/HLA-F/TAP1/APOBEC3G/B2M/HLA-B/HLA-E/HLA-A/HLA-C/TAP2	17	brown
hsa05163	Human cytomegalovirus infection	13/97	225/7528	5.42E-06	1.63E-05	8.83E-06	CCL5/CCR5/FASLG/RAC2/HLA-F/TAP1/B2M/HLA-B/HLA-E/HLA-A/HLA-C/CCL4/TAP2	13	brown
hsa05162	Measles	10/97	132/7528	6.73E-06	1.96E-05	1.06E-05	IFNG/CD3D/IL2/CD3E/IL2RB/FASLG/IL2RG/CD3G/SH2D1A/STAT1	10	brown
hsa05144	Malaria	6/97	49/7528	3.50E-05	9.87E-05	5.36E-05	IFNG/ITGAL/CD40LG/KLRK1/KLRC4-KLRK1/CD40	6	brown
hsa04630	JAK-STAT signaling pathway	10/97	162/7528	4.06E-05	0.00011092	6.03E-05	IFNG/IL2/IL2RB/IL2RG/IL12RB1/IL21R/IL9R/IL15/STAT1/IL15RA	10	brown
hsa05142	Chagas disease (American trypanosomiasis)	8/97	103/7528	4.94E-05	0.000131316	7.13E-05	CCL5/IFNG/CD3D/IL2/CD3E/FASLG/CD247/CD3G	8	brown
hsa04620	Toll-like receptor signaling pathway	8/97	104/7528	5.30E-05	0.000136856	7.44E-05	CCL5/CXCL11/CXCL9/CXCL10/CCL4/STAT1/CD40/TLR3	8	brown
hsa04064	NF-kappa B signaling pathway	7/97	95/7528	0.000207889	0.000522533	0.000283889	LTA/TNFSF13B/ZAP70/CD40LG/LCK/CCL4/CD40	7	brown
hsa05167	Kaposi sarcoma-associated herpesvirus infection	9/97	186/7528	0.000621357	0.001520689	0.000826181	CCR5/HLA-F/HLA-B/HLA-E/HLA-A/HLA-C/STAT1/CCR4/TLR3	9	brown
hsa04218	Cellular senescence	7/97	160/7528	0.004453218	0.010619213	0.005769352	KIR2DL1/KIR2DL4/HLA-F/HLA-B/HLA-E/HLA-A/HLA-C	7	brown
hsa04144	Endocytosis	8/97	244/7528	0.013119871	0.030503699	0.016572468	IL2RB/CCR5/IL2RG/HLA-F/HLA-B/HLA-E/HLA-A/HLA-C	8	brown
hsa04668	TNF signaling pathway	5/97	110/7528	0.013529497	0.03068886	0.016673065	CCL5/LTA/CXCL10/IRF1/IL15	5	brown
hsa05203	Viral carcinogenesis	7/97	201/7528	0.014776868	0.032720207	0.017776683	CCR5/HLA-F/HLA-B/HLA-E/HLA-A/HLA-C/CCR4	7	brown
