# Supplementary material for: Identification of immune‐enhanced molecular subtype associated with BRCA1 mutations, immune checkpoints and clinical outcome in ovarian carcinoma
Source: J Cell Mol Med. 2020 Jan 29;24(5):2819–31. doi: 10.1111/jcmm.14830 (PMC7077593; doi:10.1111/jcmm.14830)
Supplement: Supplementary file 4 [file JCMM-24-2819-s004.csv]

ID	Description	GeneRatio	BgRatio	pvalue	p.adjust	qvalue	geneID	Count	module
hsa04010	MAPK signaling pathway	14/50	295/7528	3.89E-09	4.98E-07	3.44E-07	FGF5/FGF7/ANGPT1/NR4A1/TGFBR2/PDGFRB/PDGFRA/FLT1/FGF1/TGFBR1/TEK/TGFB3/PPP3CC/PDGFB	14	yellow
hsa04151	PI3K-Akt signaling pathway	14/50	354/7528	4.01E-08	2.57E-06	1.77E-06	IL6/FGF5/FGF7/ANGPT1/NR4A1/PDGFRB/PDGFRA/THBS1/FLT1/FGF1/TEK/F2R/PDGFB/TNC	14	yellow
hsa04015	Rap1 signaling pathway	11/50	206/7528	7.23E-08	3.09E-06	2.13E-06	FGF5/FGF7/ANGPT1/PDGFRB/PDGFRA/THBS1/FLT1/FGF1/TEK/F2R/PDGFB	11	yellow
hsa04060	Cytokine-cytokine receptor interaction	12/50	294/7528	3.23E-07	1.03E-05	7.13E-06	IL6/ACKR4/CXCL14/CCL11/INHBA/GDF6/TGFBR2/ACVRL1/CXCL12/TGFBR1/TGFB3/LIF	12	yellow
hsa05144	Malaria	6/50	49/7528	7.10E-07	1.82E-05	1.25E-05	IL6/LRP1/THBS1/VCAM1/TGFB3/SDC1	6	yellow
hsa05218	Melanoma	6/50	72/7528	7.06E-06	0.000150659	0.000104074	FGF5/FGF7/PDGFRB/PDGFRA/FGF1/PDGFB	6	yellow
hsa04014	Ras signaling pathway	9/50	232/7528	1.79E-05	0.000326643	0.000225641	FGF5/FGF7/ANGPT1/PDGFRB/PDGFRA/FLT1/FGF1/TEK/PDGFB	9	yellow
hsa04350	TGF-beta signaling pathway	6/50	90/7528	2.57E-05	0.00038946	0.000269035	INHBA/GDF6/TGFBR2/THBS1/TGFBR1/TGFB3	6	yellow
hsa05323	Rheumatoid arthritis	6/50	91/7528	2.74E-05	0.00038946	0.000269035	IL6/ANGPT1/FLT1/CXCL12/TEK/TGFB3	6	yellow
hsa04810	Regulation of actin cytoskeleton	8/50	214/7528	7.18E-05	0.000919201	0.000634974	FGF5/FGF7/PDGFRB/PDGFRA/FGF1/CXCL12/F2R/PDGFB	8	yellow
hsa04020	Calcium signaling pathway	7/50	188/7528	0.000218068	0.00253752	0.001752892	PTGFR/PDGFRB/PDGFRA/EDNRA/F2R/AVPR1A/PPP3CC	7	yellow
hsa04072	Phospholipase D signaling pathway	6/50	148/7528	0.000406301	0.004147454	0.002865018	PTGFR/PDGFRB/PDGFRA/F2R/AVPR1A/PDGFB	6	yellow
hsa05226	Gastric cancer	6/50	149/7528	0.000421226	0.004147454	0.002865018	FGF5/FGF7/TGFBR2/FGF1/TGFBR1/TGFB3	6	yellow
hsa04933	AGE-RAGE signaling pathway in diabetic complications	5/50	100/7528	0.000493559	0.004287255	0.002961591	IL6/TGFBR2/VCAM1/TGFBR1/TGFB3	5	yellow
hsa04390	Hippo signaling pathway	6/50	154/7528	0.000502413	0.004287255	0.002961591	GDF6/TGFBR2/FGF1/TGFBR1/TGFB3/CTGF	6	yellow
hsa04630	JAK-STAT signaling pathway	6/50	162/7528	0.000657205	0.005257641	0.003631923	IL6/PDGFRB/PDGFRA/SOCS3/PDGFB/LIF	6	yellow
hsa04360	Axon guidance	6/50	181/7528	0.001173617	0.008836645	0.006104261	SEMA6B/CXCL12/SEMA3C/SEMA7A/SEMA3D/PPP3CC	6	yellow
hsa04080	Neuroactive ligand-receptor interaction	8/50	338/7528	0.001563364	0.011117258	0.007679685	PTGFR/OXT/EDNRA/APLNR/S1PR1/F2R/AVPR1A/SCT	8	yellow
hsa04068	FoxO signaling pathway	5/50	132/7528	0.001729385	0.01148231	0.007931859	IL6/TGFBR2/S1PR1/TGFBR1/TGFB3	5	yellow
hsa01521	EGFR tyrosine kinase inhibitor resistance	4/50	79/7528	0.001794111	0.01148231	0.007931859	IL6/PDGFRB/PDGFRA/PDGFB	4	yellow
hsa04510	Focal adhesion	6/50	199/7528	0.001908172	0.011630764	0.00803441	PDGFRB/PDGFRA/THBS1/FLT1/PDGFB/TNC	6	yellow
hsa05206	MicroRNAs in cancer	7/50	299/7528	0.003344322	0.019457874	0.013441294	PDGFRB/PLAU/PDGFRA/THBS1/PDGFB/VIM/TNC	7	yellow
hsa05215	Prostate cancer	4/50	97/7528	0.003790825	0.021096765	0.014573423	PDGFRB/PLAU/PDGFRA/PDGFB	4	yellow
hsa04218	Cellular senescence	5/50	160/7528	0.003991316	0.021287016	0.014704847	IL6/TGFBR2/TGFBR1/TGFB3/PPP3CC	5	yellow
hsa04066	HIF-1 signaling pathway	4/50	100/7528	0.004228145	0.021648102	0.014954281	IL6/ANGPT1/FLT1/TEK	4	yellow
hsa05142	Chagas disease (American trypanosomiasis)	4/50	103/7528	0.004698461	0.023130883	0.015978571	IL6/TGFBR2/TGFBR1/TGFB3	4	yellow
hsa04659	Th17 cell differentiation	4/50	107/7528	0.00537881	0.025499542	0.017614815	IL6/TGFBR2/TGFBR1/PPP3CC	4	yellow
hsa04668	TNF signaling pathway	4/50	110/7528	0.005930431	0.027110542	0.018727677	IL6/VCAM1/SOCS3/LIF	4	yellow
hsa05202	Transcriptional misregulation in cancer	5/50	186/7528	0.007515676	0.033172637	0.022915308	NR4A3/IL6/TGFBR2/PLAU/FLT1	5	yellow
hsa04380	Osteoclast differentiation	4/50	128/7528	0.010044314	0.04285574	0.029604294	TGFBR2/SOCS3/TGFBR1/PPP3CC	4	yellow
