# Supplementary material for: Identification of immune‐enhanced molecular subtype associated with BRCA1 mutations, immune checkpoints and clinical outcome in ovarian carcinoma
Source: J Cell Mol Med. 2020 Jan 29;24(5):2819–31. doi: 10.1111/jcmm.14830 (PMC7077593; doi:10.1111/jcmm.14830)
Supplement: Supplementary file 5 [file JCMM-24-2819-s005.csv]

ID	Description	GeneRatio	BgRatio	pvalue	p.adjust	qvalue	geneID	Count	module
hsa04360	Axon guidance	16/75	181/7528	1.59E-11	2.88E-09	1.33E-09	NFATC3/PLCG1/SEMA4C/GSK3B/SEMA4F/NEO1/RAF1/SRC/BMPR2/PTPN11/NCK2/PLXNB1/PLXNA2/PLXNA1/PLXNB2/ILK	16	blue
hsa01521	EGFR tyrosine kinase inhibitor resistance	11/75	79/7528	2.37E-10	2.15E-08	9.86E-09	PLCG1/SOS1/GSK3B/IGF1R/RAF1/SRC/BRAF/JAK1/SHC1/GRB2/STAT3	11	blue
hsa05161	Hepatitis B	14/75	163/7528	5.08E-10	2.42E-08	1.11E-08	NFATC3/CREB1/SOS1/MAPK14/RAF1/SRC/MAPK8/MAVS/TRAF3/BRAF/JAK1/GRB2/STAT3/IFNAR1	14	blue
hsa04012	ErbB signaling pathway	11/75	85/7528	5.34E-10	2.42E-08	1.11E-08	PLCG1/SOS1/GSK3B/RAF1/SRC/MAPK8/CBL/NCK2/BRAF/SHC1/GRB2	11	blue
hsa04550	Signaling pathways regulating pluripotency of stem cells	12/75	139/7528	9.42E-09	3.41E-07	1.57E-07	ACVR2B/BMPR1A/ACVR1B/GSK3B/IGF1R/MAPK14/RAF1/BMPR2/ACVR2A/JAK1/GRB2/STAT3	12	blue
hsa04917	Prolactin signaling pathway	9/75	70/7528	2.36E-08	7.13E-07	3.28E-07	SOS1/GSK3B/MAPK14/RAF1/SRC/MAPK8/SHC1/GRB2/STAT3	9	blue
hsa05167	Kaposi sarcoma-associated herpesvirus infection	13/75	186/7528	2.79E-08	7.21E-07	3.31E-07	NFATC3/PLCG1/CREB1/GSK3B/MAPK14/RAF1/SRC/MAPK8/TRAF3/BECN1/JAK1/STAT3/IFNAR1	13	blue
hsa05160	Hepatitis C	12/75	155/7528	3.24E-08	7.27E-07	3.34E-07	SOS1/GSK3B/RAF1/MAVS/TRAF3/RXRA/BRAF/JAK1/GRB2/STAT3/RNASEL/IFNAR1	12	blue
hsa01522	Endocrine resistance	10/75	98/7528	3.61E-08	7.27E-07	3.34E-07	SOS1/IGF1R/MAPK14/RAF1/SRC/MAPK8/BRAF/SP1/SHC1/GRB2	10	blue
hsa04659	Th17 cell differentiation	10/75	107/7528	8.44E-08	1.53E-06	7.02E-07	NFATC3/PLCG1/RXRB/HSP90AB1/MAPK14/MAPK8/RXRA/JAK1/STAT3/RORA	10	blue
hsa04722	Neurotrophin signaling pathway	10/75	119/7528	2.32E-07	3.62E-06	1.66E-06	PLCG1/SOS1/GSK3B/MAPK14/RAF1/MAPK8/PTPN11/BRAF/SHC1/GRB2	10	blue
hsa05223	Non-small cell lung cancer	8/75	66/7528	2.40E-07	3.62E-06	1.66E-06	PLCG1/SOS1/RXRB/RAF1/RXRA/BRAF/GRB2/STAT3	8	blue
hsa05205	Proteoglycans in cancer	12/75	201/7528	5.64E-07	7.67E-06	3.52E-06	PLCG1/SOS1/IGF1R/MAPK14/RAF1/SRC/PTPN11/CBL/BRAF/VAV2/GRB2/STAT3	12	blue
hsa04660	T cell receptor signaling pathway	9/75	101/7528	5.93E-07	7.67E-06	3.52E-06	NFATC3/PLCG1/SOS1/GSK3B/MAPK14/RAF1/NCK2/VAV2/GRB2	9	blue
hsa05213	Endometrial cancer	7/75	58/7528	1.47E-06	1.77E-05	8.14E-06	SOS1/GSK3B/RAF1/CDH1/BRAF/GRB2/ILK	7	blue
hsa04350	TGF-beta signaling pathway	8/75	90/7528	2.67E-06	3.02E-05	1.39E-05	ACVR2B/BMPR1A/ACVR1B/NEO1/BMPR2/BMP8A/SP1/ACVR2A	8	blue
hsa04510	Focal adhesion	11/75	199/7528	3.73E-06	3.97E-05	1.82E-05	SOS1/GSK3B/IGF1R/RAF1/SRC/MAPK8/BRAF/VAV2/SHC1/GRB2/ILK	11	blue
hsa04664	Fc epsilon RI signaling pathway	7/75	68/7528	4.37E-06	4.40E-05	2.02E-05	PLCG1/SOS1/MAPK14/RAF1/MAPK8/VAV2/GRB2	7	blue
hsa05215	Prostate cancer	8/75	97/7528	4.71E-06	4.49E-05	2.06E-05	CREB1/SOS1/GSK3B/IGF1R/HSP90AB1/RAF1/BRAF/GRB2	8	blue
hsa04650	Natural killer cell mediated cytotoxicity	9/75	131/7528	5.29E-06	4.78E-05	2.20E-05	PLCG1/SOS1/RAF1/PTPN11/BRAF/VAV2/SHC1/GRB2/IFNAR1	9	blue
hsa04068	FoxO signaling pathway	9/75	132/7528	5.63E-06	4.85E-05	2.23E-05	SOS1/IGF1R/MAPK14/RAF1/MAPK8/BRAF/INSR/GRB2/STAT3	9	blue
hsa04910	Insulin signaling pathway	9/75	137/7528	7.64E-06	6.28E-05	2.89E-05	SOS1/GSK3B/RAF1/MAPK8/CBL/BRAF/INSR/SHC1/GRB2	9	blue
hsa05214	Glioma	7/75	75/7528	8.47E-06	6.67E-05	3.06E-05	PLCG1/SOS1/IGF1R/RAF1/BRAF/SHC1/GRB2	7	blue
hsa05220	Chronic myeloid leukemia	7/75	76/7528	9.26E-06	6.98E-05	3.21E-05	SOS1/RAF1/PTPN11/CBL/BRAF/SHC1/GRB2	7	blue
hsa05163	Human cytomegalovirus infection	11/75	225/7528	1.21E-05	8.76E-05	4.03E-05	NFATC3/CREB1/SOS1/GSK3B/MAPK14/RAF1/SRC/SP1/JAK1/GRB2/STAT3	11	blue
hsa05226	Gastric cancer	9/75	149/7528	1.51E-05	0.000105181	4.83E-05	SOS1/GSK3B/RXRB/RAF1/CDH1/RXRA/BRAF/SHC1/GRB2	9	blue
hsa04062	Chemokine signaling pathway	10/75	190/7528	1.65E-05	0.000110641	5.08E-05	SOS1/GSK3B/RAF1/SRC/BRAF/VAV2/SHC1/GRB2/STAT3/GRK2	10	blue
hsa05169	Epstein-Barr virus infection	10/75	201/7528	2.69E-05	0.000173917	7.99E-05	MAPK14/MAPK8/MAVS/TRAF3/PSMD2/PSMD1/SEM1/JAK1/STAT3/IFNAR1	10	blue
hsa04657	IL-17 signaling pathway	7/75	93/7528	3.50E-05	0.000218748	0.000100501	GSK3B/HSP90AB1/MAPK14/MAPK8/TRAF3/S100A9/IL17RA	7	blue
hsa04926	Relaxin signaling pathway	8/75	130/7528	4.07E-05	0.000245709	0.000112888	CREB1/SOS1/MAPK14/RAF1/SRC/MAPK8/SHC1/GRB2	8	blue
hsa05120	Epithelial cell signaling in Helicobacter pylori infection	6/75	68/7528	5.36E-05	0.000312933	0.000143773	PLCG1/MAPK14/SRC/MAPK8/PTPN11/NOD1	6	blue
hsa04920	Adipocytokine signaling pathway	6/75	69/7528	5.82E-05	0.000329424	0.000151349	RXRB/MAPK8/ADIPOR2/PTPN11/RXRA/STAT3	6	blue
hsa04621	NOD-like receptor signaling pathway	9/75	178/7528	6.19E-05	0.000332299	0.00015267	HSP90AB1/MAPK14/MAPK8/MAVS/TRAF3/JAK1/RNASEL/IFNAR1/NOD1	9	blue
hsa04915	Estrogen signaling pathway	8/75	138/7528	6.24E-05	0.000332299	0.00015267	CREB1/SOS1/HSP90AB1/RAF1/SRC/SP1/SHC1/GRB2	8	blue
hsa05418	Fluid shear stress and atherosclerosis	8/75	139/7528	6.57E-05	0.000339802	0.000156117	ACVR2B/BMPR1A/HSP90AB1/MAPK14/SRC/MAPK8/BMPR2/ACVR2A	8	blue
hsa04662	B cell receptor signaling pathway	6/75	71/7528	6.85E-05	0.000344378	0.00015822	NFATC3/SOS1/GSK3B/RAF1/VAV2/GRB2	6	blue
hsa04625	C-type lectin receptor signaling pathway	7/75	104/7528	7.20E-05	0.000352347	0.000161881	NFATC3/MAPK14/RAF1/SRC/MAPK8/PTPN11/CYLD	7	blue
hsa03050	Proteasome	5/75	45/7528	7.68E-05	0.000365886	0.000168101	PSMD2/PSMD1/SEM1/PSME2/PSME1	5	blue
hsa05224	Breast cancer	8/75	147/7528	9.76E-05	0.000452825	0.000208044	SOS1/GSK3B/IGF1R/RAF1/BRAF/SP1/SHC1/GRB2	8	blue
hsa04919	Thyroid hormone signaling pathway	7/75	116/7528	0.00014375	0.00065047	0.000298849	PLCG1/GSK3B/RXRB/RAF1/SRC/THRA/RXRA	7	blue
hsa04015	Rap1 signaling pathway	9/75	206/7528	0.000189708	0.000837492	0.000384774	PLCG1/IGF1R/MAPK14/RAF1/SRC/CDH1/BRAF/VAV2/INSR	9	blue
hsa05210	Colorectal cancer	6/75	86/7528	0.00019985	0.000861256	0.000395692	SOS1/GSK3B/RAF1/MAPK8/BRAF/GRB2	6	blue
hsa05225	Hepatocellular carcinoma	8/75	168/7528	0.000246235	0.001036479	0.000476196	PLCG1/SOS1/GSK3B/IGF1R/RAF1/BRAF/SHC1/GRB2	8	blue
hsa04380	Osteoclast differentiation	7/75	128/7528	0.00026499	0.001090074	0.000500819	CREB1/MAPK14/MAPK8/JAK1/GRB2/CYLD/IFNAR1	7	blue
hsa05164	Influenza A	8/75	171/7528	0.000277834	0.001117511	0.000513424	GSK3B/MAPK14/RAF1/MAPK8/MAVS/JAK1/RNASEL/IFNAR1	8	blue
hsa04912	GnRH signaling pathway	6/75	93/7528	0.00030668	0.001206717	0.000554409	SOS1/MAPK14/RAF1/SRC/MAPK8/GRB2	6	blue
hsa05231	Choline metabolism in cancer	6/75	99/7528	0.000430093	0.001621808	0.000745117	PLCG1/SOS1/RAF1/MAPK8/SP1/GRB2	6	blue
hsa04914	Progesterone-mediated oocyte maturation	6/75	99/7528	0.000430093	0.001621808	0.000745117	IGF1R/HSP90AB1/MAPK14/RAF1/MAPK8/BRAF	6	blue
hsa04014	Ras signaling pathway	9/75	232/7528	0.000458524	0.001662522	0.000763822	PLCG1/SOS1/IGF1R/RAF1/MAPK8/PTPN11/INSR/SHC1/GRB2	9	blue
hsa05216	Thyroid cancer	4/75	37/7528	0.000467935	0.001662522	0.000763822	RXRB/CDH1/RXRA/BRAF	4	blue
hsa05168	Herpes simplex infection	8/75	185/7528	0.000472444	0.001662522	0.000763822	MAPK8/MAVS/TRAF3/PTPN11/DAXX/JAK1/RNASEL/IFNAR1	8	blue
hsa05221	Acute myeloid leukemia	5/75	66/7528	0.000477631	0.001662522	0.000763822	SOS1/RAF1/BRAF/GRB2/STAT3	5	blue
hsa05211	Renal cell carcinoma	5/75	69/7528	0.00058688	0.002004249	0.000920824	SOS1/RAF1/PTPN11/BRAF/GRB2	5	blue
hsa04928	Parathyroid hormone synthesis, secretion and action	6/75	106/7528	0.000619793	0.00203036	0.00093282	CREB1/RXRB/RAF1/RXRA/BRAF/SP1	6	blue
hsa04622	RIG-I-like receptor signaling pathway	5/75	70/7528	0.000627162	0.00203036	0.00093282	MAPK14/MAPK8/MAVS/TRAF3/CYLD	5	blue
hsa04010	MAPK signaling pathway	10/75	295/7528	0.000634537	0.00203036	0.00093282	NFATC3/SOS1/IGF1R/MAPK14/RAF1/MAPK8/DAXX/BRAF/INSR/GRB2	10	blue
hsa04072	Phospholipase D signaling pathway	7/75	148/7528	0.000639395	0.00203036	0.00093282	PLCG1/SOS1/RAF1/PTPN11/INSR/SHC1/GRB2	7	blue
hsa04931	Insulin resistance	6/75	108/7528	0.000684418	0.002100335	0.000964969	CREB1/GSK3B/MAPK8/PTPN11/INSR/STAT3	6	blue
hsa04151	PI3K-Akt signaling pathway	11/75	354/7528	0.000694553	0.002100335	0.000964969	CREB1/SOS1/GSK3B/IGF1R/HSP90AB1/RAF1/RXRA/INSR/JAK1/GRB2/IFNAR1	11	blue
hsa05219	Bladder cancer	4/75	41/7528	0.000696244	0.002100335	0.000964969	RAF1/SRC/CDH1/BRAF	4	blue
hsa04150	mTOR signaling pathway	7/75	153/7528	0.000779236	0.002312159	0.001062289	SOS1/GSK3B/IGF1R/RAF1/BRAF/INSR/GRB2	7	blue
hsa05100	Bacterial invasion of epithelial cells	5/75	74/7528	0.000809355	0.002362795	0.001085553	SRC/CDH1/CBL/SHC1/ILK	5	blue
hsa05212	Pancreatic cancer	5/75	75/7528	0.0008605	0.002472231	0.001135832	RAF1/MAPK8/BRAF/JAK1/STAT3	5	blue
hsa04612	Antigen processing and presentation	5/75	77/7528	0.000969982	0.00274323	0.001260338	NFYA/CREB1/HSP90AB1/PSME2/PSME1	5	blue
hsa04630	JAK-STAT signaling pathway	7/75	162/7528	0.001091245	0.002992656	0.001374933	SOS1/RAF1/PTPN11/JAK1/GRB2/STAT3/IFNAR1	7	blue
hsa04217	Necroptosis	7/75	162/7528	0.001091245	0.002992656	0.001374933	HSP90AB1/MAPK8/PPIA/JAK1/STAT3/CYLD/IFNAR1	7	blue
hsa05152	Tuberculosis	7/75	179/7528	0.001942736	0.005248287	0.002411251	NFYA/CREB1/MAPK14/RAF1/SRC/MAPK8/JAK1	7	blue
hsa04658	Th1 and Th2 cell differentiation	5/75	92/7528	0.00215077	0.005724843	0.002630198	NFATC3/PLCG1/MAPK14/MAPK8/JAK1	5	blue
hsa04060	Cytokine-cytokine receptor interaction	9/75	294/7528	0.002437089	0.006392943	0.002937148	ACVR2B/BMPR1A/ACVR1B/BMPR2/BMP8A/ACVR2A/CXCL17/IL17RA/IFNAR1	9	blue
hsa04370	VEGF signaling pathway	4/75	59/7528	0.002733848	0.00706895	0.003247729	PLCG1/MAPK14/RAF1/SRC	4	blue
hsa04137	Mitophagy - animal	4/75	65/7528	0.003888378	0.009774951	0.004490963	SRC/MAPK8/BECN1/SP1	4	blue
hsa05131	Shigellosis	4/75	65/7528	0.003888378	0.009774951	0.004490963	MAPK14/SRC/MAPK8/NOD1	4	blue
hsa04810	Regulation of actin cytoskeleton	7/75	214/7528	0.005246694	0.013008926	0.005976768	SOS1/RAF1/SRC/BRAF/VAV2/TMSB4X/TMSB4Y	7	blue
hsa04520	Adherens junction	4/75	72/7528	0.00560766	0.013533153	0.006217616	IGF1R/SRC/CDH1/INSR	4	blue
hsa05218	Melanoma	4/75	72/7528	0.00560766	0.013533153	0.006217616	IGF1R/RAF1/CDH1/BRAF	4	blue
hsa03320	PPAR signaling pathway	4/75	74/7528	0.0061789	0.014715538	0.006760846	RXRB/RXRA/FABP5/ILK	4	blue
hsa05034	Alcoholism	6/75	180/7528	0.008848867	0.020800582	0.009556534	CREB1/SOS1/RAF1/BRAF/SHC1/GRB2	6	blue
hsa05162	Measles	5/75	132/7528	0.009953409	0.023097014	0.010611597	GSK3B/MAVS/JAK1/STAT3/IFNAR1	5	blue
hsa04540	Gap junction	4/75	88/7528	0.011283261	0.025851521	0.011877116	SOS1/RAF1/SRC/GRB2	4	blue
hsa04211	Longevity regulating pathway	4/75	89/7528	0.011726814	0.026531916	0.012189714	CREB1/IGF1R/ADIPOR2/INSR	4	blue
hsa05014	Amyotrophic lateral sclerosis (ALS)	3/75	51/7528	0.014047138	0.031389284	0.014421363	MAPK14/DAXX/SOD1	3	blue
hsa05203	Viral carcinogenesis	6/75	201/7528	0.014702184	0.032452381	0.014909788	CREB1/SRC/TRAF3/JAK1/GRB2/STAT3	6	blue
hsa04932	Non-alcoholic fatty liver disease (NAFLD)	5/75	149/7528	0.016162589	0.035246128	0.016193336	GSK3B/MAPK8/ADIPOR2/RXRA/INSR	5	blue
hsa05165	Human papillomavirus infection	8/75	330/7528	0.016390254	0.035317095	0.016225941	CREB1/SOS1/GSK3B/RAF1/TRAF3/JAK1/GRB2/IFNAR1	8	blue
hsa04933	AGE-RAGE signaling pathway in diabetic complications	4/75	100/7528	0.017357969	0.036112556	0.016591404	PLCG1/MAPK14/MAPK8/STAT3	4	blue
hsa04066	HIF-1 signaling pathway	4/75	100/7528	0.017357969	0.036112556	0.016591404	PLCG1/IGF1R/INSR/STAT3	4	blue
hsa04750	Inflammatory mediator regulation of TRP channels	4/75	100/7528	0.017357969	0.036112556	0.016591404	PLCG1/MAPK14/SRC/MAPK8	4	blue
hsa04390	Hippo signaling pathway	5/75	154/7528	0.018391047	0.03782704	0.0173791	BMPR1A/GSK3B/BMPR2/CDH1/BMP8A	5	blue
hsa04620	Toll-like receptor signaling pathway	4/75	104/7528	0.019760763	0.040187619	0.018463634	MAPK14/MAPK8/TRAF3/IFNAR1	4	blue
hsa04730	Long-term depression	3/75	60/7528	0.021663228	0.043567159	0.020016316	IGF1R/RAF1/BRAF	3	blue
hsa04213	Longevity regulating pathway - multiple species	3/75	62/7528	0.023607783	0.046695517	0.021453596	IGF1R/INSR/SOD1	3	blue
hsa04668	TNF signaling pathway	4/75	110/7528	0.023734738	0.046695517	0.021453596	CREB1/MAPK14/MAPK8/TRAF3	4	blue
hsa04670	Leukocyte transendothelial migration	4/75	112/7528	0.025159812	0.048966946	0.022497172	PLCG1/MAPK14/PTPN11/VAV2	4	blue
hsa05145	Toxoplasmosis	4/75	113/7528	0.025891397	0.049854712	0.022905043	MAPK14/MAPK8/JAK1/STAT3	4	blue
